# Supplementary material for: SARS-CoV-2 Infection in Pregnancy: Clues and Proof of Adverse Outcomes
Source: Int J Environ Res Public Health. 2023 Feb 1;20(3):2616. doi: 10.3390/ijerph20032616 (PMC9915124; doi:10.3390/ijerph20032616)
Supplement: Supplementary file 1 [file ijerph-20-02616-s001.zip]

Archive with 1 entries (1 files):
- ijerph-2121638-supplementary.pdf
